# Supplementary material for: Reading of ingroup politicians’ smiles triggers smiling in the corner of one’s eyes
Source: PLoS One. 2024 Apr 18;19(4):e0290590. doi: 10.1371/journal.pone.0290590 (PMC11025833; doi:10.1371/journal.pone.0290590)
Supplement: S1 File — (XLSX) [file pone.0290590.s001.xlsx]

## Sheet: Politici_SX_DuchenneSmile_Mimic
Soggetto	Gender	Age	Pol_col	coll_pol_pre1	coll_pol_pre	ident_pol_pre	coll_pol_post	ident_pol_post	berlusconi_sn_dx	berlusconi_rappr_sx_dx	berlusconi_rappr_te	berlusconi_piace	berlusconi_eletto	berlusconi_voteresti	berlusconi_votato	bersani_sx_dx	bersani_rappr_sx_dx	bersani_rappr_te	bersani_piace	bersani_eletto	bersani_voteresti	bersani_votato	alfano_sx_dx	alfano_rappr_sx_dx	alfano_rappr_te	alfano_piace	alfano_eletto	alfano_voteresti	alfano_votato	renzi_sx_dx	renzi_rappr_sx_dx	renzi_rappr_te	renzi_piace	renzi_eletto	renzi_voteresti	renzi_votato	Bl_pos_conc_piacere	Bl_neg_conc_piacere	Bl_neu_conc_piacere	Al_pos_conc_piacere	Al_neg_conc_piacere	Al_neu_conc_piacere	Br_pos_conc_piacere	Br_neg_conc_piacere	Br_neu_conc_piacere	Re_pos_conc_piacere	Re_neg_conc_piacere	Re_neu_conc_piacere	Sx_ng_piacere
201	2	21	2	3	2	5	2	5	1	7	1	1	1	1	2	2	6	4	4	6	4	2	1	6	1	3	2	1	2	2	6	6	7	5	5	2	2	3.55556	2	2.44444	3.22222	2.44444	3.11111	2.33333	3.11	3.77778	2.44444	3.44444	2.36111
202	2	22	2	5	2	6	2	6	1	6	1	1	1	1	2	2	6	6	6	7	6	1	1	5	1	1	1	1	2	2	5	5	4	5	5	2	1	2.66667	1.44444	1.66667	3	1.88889	3.88889	2.44444	3.44	4	2.55556	3.33333	2.33333
203	1	22	2	4	1	3	1	3	1	4	1	1	1	1	2	2	4	4	4	5	6	1	1	5	1	1	1	1	2	2	3	3	2	3	2	2	2.55556	3.11111	3	2.77778	3	3	3.88889	2.88889	3.89	3.33333	3	3.22222	2.88889
204	2	22	2	6	2	7	2	6	1	5	1	1	1	1	2	2	6	5	5	6	7	2	1	6	1	1	1	1	2	2	5	6	6	7	7	2	1.11111	1.44444	1	1.22222	1.33333	1.11111	2.22222	2.33333	1	3	2.44444	1	3.02778
205	2	21	2	4	2	4	2	3	1	6	1	1	1	1	2	2	2	2	1	2	1	1	1	5	1	1	1	1	2	2	5	5	5	5	5	2	3.55556	3.44444	4	3.33333	3.55556	3.11111	3.11111	3.66667	3.78	3.77778	3	4.11111	3.55556
206	2	21	2	7	2	6	1	7	1	5	1	1	1	1	2	2	6	5	6	7	7	1	1	6	1	1	1	1	2	2	4	4	3	4	1	2	1.11111	2	1.77778	1	2.22222	2.33333	4	2.88889	4	2.88889	2.66667	3.33333	2.41667
207	2	22	2	6	2	4	2	3	1	6	1	1	1	1	2	2	3	3	2	3	1	2	1	6	1	1	1	1	2	2	2	2	2	2	1	2	1.77778	2	1.77778	2	2	2	2.55556	2.66667	2.44	2.22222	2	2.11111	2.41667
208	2	23	2	6	2	5	2	6	1	5	1	1	1	1	2	2	5	5	6	6	7	1	1	6	1	1	1	1	2	2	5	5	6	5	6	2	1	2.77778	2.22222	1.22222	2.88889	2.55556	4	2.88889	3.56	4.22222	2.88889	3.55556	2.5
209	2	21	2	3	1	4	1	5	1	6	1	1	1	1	2	2	6	6	6	6	7	1	1	7	1	1	1	1	2	2	4	4	6	4	2	2	3.11111	2.88889	3	3.44444	2.88889	3.11111	4.44444	2.22222	3.33	4.11111	2.22222	3.33333	1.86111
211	2	23	2	6	1	3	2	3	1	5	1	1	1	1	2	1	3	2	2	2	1	2	2	2	2	2	2	1	2	2	3	2	2	2	1	2	1.55556	2.88889	1.33333	1.88889	2.88889	1.77778	1.88889	2.66667	1.44	1.66667	2.66667	1.55556	2.80556
212	2	22	2	5	1	3	1	6	1	5	1	1	1	1	2	2	5	5	5	6	7	1	1	4	1	1	1	1	2	2	5	5	4	5	5	2	1	1.77778	1	1	1.66667	1	3.88889	2.88889	3.56	3.66667	3	3.44444	2.91667
213	2	22	2	4	2	4	2	5	1	6	1	1	1	1	2	2	6	5	5	5	7	1	1	4	1	1	1	1	2	2	5	5	5	5	5	2	1.44444	3.11111	2	1.55556	3.33333	2.55556	3.66667	2.66667	3.11	3.33333	2.77778	3.33333	2.44444
214	2	21	2	6	2	2	2	2	1	5	1	1	1	1	2	2	6	5	5	5	5	1	1	5	1	1	1	1	2	2	4	4	4	5	5	2	1.44444	2.88889	1.77778	1.77778	2.44444	2.11111	3.44444	2.55556	3.67	3.22222	2.55556	3.55556	2.30556
215	2	21	2	4	3	4	3	4	1	5	1	1	1	1	2	2	4	2	1	1	1	2	1	4	1	1	1	1	2	2	5	6	6	7	7	1	1.55556	2	1.66667	2.33333	2	2.22222	2.55556	2	2.33	3.77778	2.33333	3.88889	2.05556
216	2	21	2	6	1	5	1	6	1	6	1	1	1	1	2	2	5	5	5	5	4	2	1	6	1	2	1	1	2	2	5	6	5	6	4	2	1.55556	3.88889	2.22222	2.11111	3.66667	3.33333	4	2	3.56	4	1.77778	3.55556	1.77778
217	2	22	2	6	1	6	2	6	1	5	1	1	1	1	2	2	5	5	5	6	5	2	1	6	1	1	1	1	2	2	3	2	2	2	1	2	1.44444	3.55556	2.88889	1.88889	3.33333	3.11111	3.11111	2.22222	3.44	2.44444	3	3.22222	2.58333
218	2	21	2	6	2	6	2	5	1	3	1	1	1	1	2	2	5	5	6	7	7	1	1	5	1	1	1	1	2	2	6	7	7	7	7	2	1.33333	2	3.33333	2	2	3.44444	2.55556	2	3.67	3.11111	2.33333	3.66667	1.83333
219	2	23	2	4	2	3	2	3	1	6	1	1	1	1	2	2	4	4	4	4	5	1	1	4	2	2	2	1	2	1	4	4	6	5	5	2	1.66667	1.11111	2	2	1.22222	2.22222	3.55556	2.22222	3.78	3.33333	2.11111	3.33333	2.08333
220	2	22	2	4	3	3	3	5	1	6	1	1	1	1	2	2	4	3	3	3	3	1	1	5	2	2	1	1	2	2	7	7	6	6	7	1	1.11111	3	1.77778	2	2.88889	2.55556	2.77778	3	3	4	2.77778	3.88889	2.72222
221	2	20	2	5	2	5	2	5	1	7	1	1	1	1	2	2	6	6	6	7	5	1	1	4	6	1	1	1	2	2	5	5	5	6	6	2	3.55556	2.33333	3.88889	3.22222	1.88889	4.33333	4	2.33333	4.67	3.88889	2.33333	5	2.08333
222	1	21	2	6	2	5	2	6	1	5	1	1	1	1	2	2	6	5	7	6	7	1	1	6	1	2	1	1	2	2	4	4	4	3	5	2	1.66667	1.55556	1.33333	1.11111	1.55556	1	3.55556	2.77778	4.33	2.11111	2	2.77778	2.88889
223	2	22	2	6	2	4	2	4	1	7	1	1	1	1	2	2	5	4	5	5	4	1	1	6	2	2	2	1	2	2	6	6	7	7	6	2	1.22222	2.77778	2.88889	2.22222	2.77778	3	3.44444	2	3.44	4.55556	2.11111	3.55556	1.66667
224	2	28	2	6	2	3	2	5	1	6	1	1	1	1	2	2	4	4	3	4	2	2	1	6	1	1	1	1	2	2	4	4	4	4	3	2	1	4	1.33333	1	3.44444	1.77778	2.88889	2.44444	3.78	2.88889	2.33333	3.88889	2.52778
225	2	22	2	4	2	5	2	5	1	6	1	1	1	1	2	2	6	6	6	7	7	1	1	6	0	1	1	1	2	2	6	0	5	6	6	2	2.11111	2.33333	2.55556	2	2	2.55556	4	2.66667	4.33	4.11111	2.77778	4.22222	2.61111
226	2	22	2	3	2	6	2	5	1	6	3	5	3	2	2	2	5	5	6	6	6	2	1	5	0	3	3	3	2	2	5	0	5	5	5	2	4.44444	1.55556	3.33333	2.44444	3.44444	3.44444	3.22222	3.33333	3.22	2.55556	2.88889	2.66667	3.11111
227	2	21	2	5	3	6	3	6	1	7	1	1	1	1	2	2	7	6	6	7	7	1	1	5	1	1	1	1	2	2	5	4	4	3	5	2	1.66667	2.88889	2.66667	2.33333	2.88889	2.55556	4.66667	2.55556	3.89	3.11111	2.77778	3.11111	2.58333
228	2	21	2	4	2	6	2	3	1	7	1	1	1	1	2	2	6	5	6	4	5	2	1	6	0	1	1	1	2	2	7	0	6	6	5	2	1	4.44444	2.44444	1.77778	3.22222	3.33333	4.11111	1.66667	4.44	4.33333	2	4	1.58333
229	1	23	2	4	3	4	3	4	1	5	2	1	1	1	2	2	5	4	4	5	5	2	1	5	0	3	2	1	2	2	5	0	5	5	5	2	1.22222	3.66667	2.22222	1.66667	3.33333	2.77778	3	3.22222	3.33	3.33333	2.66667	3.55556	3.25
230	2	21	2	5	3	4	2	5	1	6	1	1	1	1	2	2	5	4	6	7	7	1	1	6	1	1	1	1	2	2	5	4	4	3	4	2	1.11111	1.44444	2	1.22222	1.77778	2.33333	4.66667	3	3.89	3	3	3.44444	2.97222
[truncated: 98 more columns]

## Sheet: DB Legend 
			Variables	Labels
			ID
			Gender
			Age
			Pol_col	political positioning	Likert scale 1(right wing) -7 (left-wing)
			coll_pol_pre1	Interests in politics
			coll_pol_pre	Political orientation _pre-test
			ident_pol_pre	Political identification pre-test
			coll_pol_post	Political orientation - post test
			ident_pol_post	Political identification post-test
			berlusconi_sn_dx	Berlusconi is a left or right wing politician?
			berlusconi_rappr_sx_dx	Berlusconi rapresents the left or right wing party?
			berlusconi_rappr_te	Berlusconi rappresents you?
			berlusconi_piace	How much do you like berlusconi
			berlusconi_eletto	How much would you be happy if Berlusconi were elected?
			berlusconi_voteresti	Would you vote for Berlusconi in next elections?
			berlusconi_votato	Have you ever voted for Berlusconi?
			bersani_sx_dx	Bersani is a left or right wing politician?
			bersani_rappr_sx_dx	Bersani rapresents the left or right wing party?
			bersani_rappr_te	Bersani rappresents you?
			bersani_piace	How much do you like Bersani
			bersani_eletto	How much would you be happy if Bersani were elected?
			bersani_voteresti	Would you vote for Bersani in next elections?
			bersani_votato	Have you ever voted for Bersani?
			alfano_sx_dx	Alfano is a left or right wing politician?
			alfano_rappr_sx_dx	Alfano rapresents the left or right wing party?
			alfano_rappr_te	Alfano rappresents you?
			alfano_piace	How much do you like Alfano
			alfano_eletto	How much would you be happy if Alfano were elected?
			alfano_voteresti	Would you vote for Alfano in next elections?
			alfano_votato	Have you ever voted for Alfano?
			renzi_sx_dx	Renzi is a left or right wing politician?
			renzi_rappr_sx_dx	Renzi rapresents the left or right wing party?
			renzi_rappr_te	Renzi rappresents you?
			renzi_piace	How much do you like Renzi
			renzi_eletto	How much would you be happy if Renzi were elected?
			renzi_voteresti	Would you vote for Renzi in next elections?
			renzi_votato	Have you ever voted for Renzi?
		Sentence Evaluation task	Bl_pos_conc_piacere	Berlusconi + positive verb
			Bl_neg_conc_piacere	Berlusconi + negative verb
			Bl_neu_conc_piacere	Berlusconi + neutral verb
			Al_pos_conc_piacere	Alfano + positive verb
			Al_neg_conc_piacere	Alfano + negative verb
			Al_neu_conc_piacere	Alfano + neutral verb
			Br_pos_conc_piacere	Bersani + positive verb
			Br_neg_conc_piacere	Bersani + negative verb
			Br_neu_conc_piacere	Bersani + neutral verb
			Re_pos_conc_piacere	Renzi + positive verb
			Re_neg_conc_piacere	Renzi + negative verb
			Re_neu_conc_piacere	Renzi + neutral verb
			Sx_ng_piacere	Leftwing politicians + negative verb
			Sx_pos_piacere	Leftwing politicians + positive verb
			Dx_pos_piacere	Rightwing politicians + negative verb
			Dx_ng_piacere	Rightwing politicians + positive verb
		Valence ratings for verbs	ridere_val	laugh
			sorridere_val	smile
			ridacchiare_val	grin
			accigliarsi_val	frown (synonim)
			aggrottare_val	frown (synonim)
			corruciare_val	frown
			lavorare_val	work
			paseggiare_val	walk
			viagare_val	travel
			Val_pos_con	Valence rating+positive verbs
			Val_ng_con	Valence rating+negative verbs
			Be_Emo_Pos_Basic	Berlusconi positive emotions
			Bl_Emo_Pos_Basic	Bersani positive emotions
			Al_Emo_Pos_Basic	Alfanopositive emotions
			Re_Emo_Pos_Basic	Renzi positive emotions
			Bl_Emo_NG_Basic	Berlusconi negative emotions
			Be_Emo_NG_Basic	Bersani negative emotions
			Al_Emo_NG_Basic	Alfanonegative emotions
			Re_Emo_NG_Basic	Renzi negative emotions
			vote_intention_Bl	vote_intention_Berlusconi
			vote_intention_Be	vote_intention_Bersani
			vote_intention_Re	vote_intention_Renzi
			vote_intention_Al	vote_intention_Alfano
		Corrugator Supercili muscle activation	Sin_neg_CS_1	Left wing politician+negative verb+CS activation +Time1
			Sin_neg_CS_2	Left wing politician+negative verb+CS activation +Time2
			Sin_neg_CS_3	Left wing politician+negative verb+CS activation +Time3
			Sin_neg_CS_4	Left wing politician+negative verb+CS activation +Time4
			Sin_neg_CS_5	Left wing politician+negative verb+CS activation +Time5
			Sin_neg_CS_6	Left wing politician+negative verb+CS activation +Time6
			Sin_pos_CS_1	Left wing politician+positive verb+CS activation +Time1
			Sin_pos_CS_2	Left wing politician+positive verb+CS activation +Time2
			Sin_pos_CS_3	Left wing politician+positive verb+CS activation +Time3
			Sin_pos_CS_4	Left wing politician+positive verb+CS activation +Time4
			Sin_pos_CS_5	Left wing politician+positive verb+CS activation +Time5
			Sin_pos_CS_6	Left wing politician+positive verb+CS activation +Time6
			Des_neg_CS_1	Right wing politician+negative verb+CS activation +Time1
			Des_neg_CS_2	Right wing politician+negative verb+CS activation +Time2
			Des_neg_CS_3	Right wing politician+negative verb+CS activation +Time3
			Des_neg_CS_4	Right wing politician+negative verb+CS activation +Time4
			Des_neg_CS_5	Right wing politician+negative verb+CS activation +Time5
			Des_neg_CS_6	Right wing politician+negative verb+CS activation +Time6
			Des_pos_CS_1	Right wing politician+positive verb+CS activation +Time1
			Des_pos_CS_2	Right wing politician+positive verb+CS activation +Time2
			Des_pos_CS_3	Right wing politician+positive verb+CS activation +Time3
			Des_pos_CS_4	Right wing politician+positive verb+CS activation +Time4
			Des_pos_CS_5	Right wing politician+positive verb+CS activation +Time5
			Des_pos_CS_6	Right wing politician+positive verb+CS activation +Time6
		Orbicularis Occuli muscle activation	Sin_neg_OO_1	Left wing politician+negative verb+OO activation +Time1
			Sin_neg_OO_2	Left wing politician+negative verb+OO activation +Time2
			Sin_neg_OO_3	Left wing politician+negative verb+OO activation +Time3
			Sin_neg_OO_4	Left wing politician+negative verb+OO activation +Time4
			Sin_neg_OO_5	Left wing politician+negative verb+OO activation +Time5
			Sin_neg_OO_6	Left wing politician+negative verb+OO activation +Time6
			Sin_pos_OO_1	Left wing politician+positive verb+OO activation +Time1
			Sin_pos_OO_2	Left wing politician+positive verb+OO activation +Time2
			Sin_pos_OO_3	Left wing politician+positive verb+OO activation +Time3
			Sin_pos_OO_4	Left wing politician+positive verb+OO activation +Time4
			Sin_pos_OO_5	Left wing politician+positive verb+OO activation +Time5
			Sin_pos_OO_6	Left wing politician+positive verb+OO activation +Time6
			Des_neg_OO_1	Right wing politician+negative verb+OO activation +Time1
			Des_neg_OO_2	Right wing politician+negative verb+OO activation +Time2
			Des_neg_OO_3	Right wing politician+negative verb+OO activation +Time3
			Des_neg_OO_4	Right wing politician+negative verb+OO activation +Time4
			Des_neg_OO_5	Right wing politician+negative verb+OO activation +Time5
			Des_neg_OO_6	Right wing politician+negative verb+OO activation +Time6
			Des_pos_OO_1	Right wing politician+positive verb+OO activation +Time1
			Des_pos_OO_2	Right wing politician+positive verb+OO activation +Time2
			Des_pos_OO_3	Right wing politician+positive verb+OO activation +Time3
			Des_pos_OO_4	Right wing politician+positive verb+OO activation +Time4
			Des_pos_OO_5	Right wing politician+positive verb+OO activation +Time5
			Des_pos_OO_6	Right wing politician+positive verb+OO activation +Time6
		Zygomaticus Major muscle activation	Sin_neg_ZM_1	Left wing politician+negative verb+ZM activation +Time1
			Sin_neg_ZM_2	Left wing politician+negative verb+ZM activation +Time2
			Sin_neg_ZM_3	Left wing politician+negative verb+ZM activation +Time3
			Sin_neg_ZM_4	Left wing politician+negative verb+ZM activation +Time4
			Sin_neg_ZM_5	Left wing politician+negative verb+ZM activation +Time5
			Sin_neg_ZM_6	Left wing politician+negative verb+ZM activation +Time6
			Sin_pos_ZM_1	Left wing politician+positive verb+ZM activation +Time1
			Sin_pos_ZM_2	Left wing politician+positive verb+ZM activation +Time2
			Sin_pos_ZM_3	Left wing politician+positive verb+ZM activation +Time3
			Sin_pos_ZM_4	Left wing politician+positive verb+ZM activation +Time4
			Sin_pos_ZM_5	Left wing politician+positive verb+ZM activation +Time5
			Sin_pos_ZM_6	Left wing politician+positive verb+ZM activation +Time6
			Des_neg_ZM_1	Right wing politician+negative verb+ZM activation +Time1
			Des_neg_ZM_2	Right wing politician+negative verb+ZM activation +Time2
			Des_neg_ZM_3	Right wing politician+negative verb+ZM activation +Time3
			Des_neg_ZM_4	Right wing politician+negative verb+ZM activation +Time4
			Des_neg_ZM_5	Right wing politician+negative verb+ZM activation +Time5
			Des_neg_ZM_6	Right wing politician+negative verb+ZM activation +Time6
			Des_pos_ZM_1	Right wing politician+positive verb+ZM activation +Time1
			Des_pos_ZM_2	Right wing politician+positive verb+ZM activation +Time2
			Des_pos_ZM_3	Right wing politician+positive verb+ZM activation +Time3
			Des_pos_ZM_4	Right wing politician+positive verb+ZM activation +Time4
			Des_pos_ZM_5	Right wing politician+positive verb+ZM activation +Time5
			Des_pos_ZM_6	Right wing politician+positive verb+ZM activation +Time6
